# Supplementary material for: Enhanced Photocatalytic Activity and Photoluminescence of ZnO Nano-Wires Coupled with Aluminum Nanostructures
Source: Nanomaterials (Basel). 2022 Jun 6;12(11):1941. doi: 10.3390/nano12111941 (PMC9182769; doi:10.3390/nano12111941)
Supplement: Supplementary file 1 [file nanomaterials-12-01941-s001.zip]

Archive with 1 entries (1 files):
- nanomaterials-1710195-supplementary.pdf
